# Supplementary material for: Sexual Difference in the Optimum Environmental Conditions for Growth and Maturation of the Brown Alga Undaria pinnatifida in the Gametophyte Stage
Source: Genes (Basel). 2020 Aug 16;11(8):944. doi: 10.3390/genes11080944 (PMC7463851; doi:10.3390/genes11080944)
Supplement: Supplementary file 1 [file genes-11-00944-s001.zip]

Archive with 2 entries (2 files):
- Supplemental Table2_REV.pptx
- Supplemental Figures and Tables_REV.pptx
